# Supplementary material for: Burkholderia pseudomallei natural competency and DNA catabolism: Identification and characterization of relevant genes from a constructed fosmid library
Source: PLoS One. 2017 Dec 18;12(12):e0189018. doi: 10.1371/journal.pone.0189018 (PMC5734746; doi:10.1371/journal.pone.0189018)
Supplement: S1 Table — (XLSX) [file pone.0189018.s002.xlsx]

## Sheet: Genes in Bc3 fosmid
Genes in Bc3 fosmid
Gene ID	Gene Name	Gene Function
BP1026B_I2544		OMP85 family outer membrane protein
BP1026B_I2545		hypothetical protein
BP1026B_I2546		segregation and condensation protein A
BP1026B_I2547	panC	pantoate--beta-alanine ligase
BP1026B_I2548	panD	aspartate alpha-decarboxylase
BP1026B_I2549		ParA family protein
BP1026B_I2550		hypothetical protein
BP1026B_I2551		cobinamide kinase
BP1026B_I2552	cobQ	cobyric acid synthase
BP1026B_I2553
BP1026B_I2554	cobD	cobalamin biosynthesis protein
BP1026B_I2555	cobC	threonine-phosphate decarboxylase
BP1026B_I2556	btuF	iron chelate uptake transporter, periplasmic binding protein
BP1026B_I2557		hypothetical protein
BP1026B_I2558		phosphoglycerate mutase family protein
BP1026B_I2559	cobS	cobalamin synthase
BP1026B_I2560	cobT	nicotinate-nucleotide--dimethylbenzimidazole phosphoribosyltransferase
BP1026B_I2561		iron compound ABC transporter ATP-binding protein
BP1026B_I2562		transmembrane ABC transporter permease
BP1026B_I2563		outer membrane receptor for transport of vitamin B
BP1026B_I2564		hypothetical protein
BP1026B_I2565		hypothetical protein
BP1026B_I2566		hypothetical protein
BP1026B_I2567		hypothetical protein
BP1026B_I2568		hypothetical protein
BP1026B_I2569	lgt	prolipoprotein diacylglyceryl transferase
BP1026B_I2570	ilvR	isoleucine biosynthesis transcriptional activator
BP1026B_I2571		hypothetical protein
BP1026B_I2572	ilvD	dihydroxy-acid dehydratase
BP1026B_I2573		cytochrome C552
BP1026B_I2574		hypothetical protein
BP1026B_I2575		DNA polymerase III subunit chi
BP1026B_I2576	pepA	leucyl aminopeptidase
BP1026B_I2577		permease
BP1026B_I2578		hypothetical protein
BP1026B_I2579		Sirohydrochlorin cobaltochelatase
BP1026B_I2580		uroporphyrin-III C-methyltransferase

## Sheet: Genes in Bc6 fosmid
Genes in Bc6 fosmid
Gene ID	Gene Name	Gene Function
BP1026B_I2331	nuoM	NADH-ubiquinone oxidoreductase subunit M
BP1026B_I2332	nuoL	NADH-ubiquinone oxidoreductase subunit L
BP1026B_I2333	nuoK	NADH-ubiquinone oxidoreductase subunit K
BP1026B_I2334	nuoJ	NADH-ubiquinone oxidoreductase subunit J
BP1026B_I2335		NADH-ubiquinone oxidoreductase subunit I
BP1026B_I2336	nuoH	NADH-ubiquinone oxidoreductase subunit H
BP1026B_I2337		NADH-ubiquinone oxidoreductase subunit G
BP1026B_I2338	nuoF	NADH-ubiquinone oxidoreductase subunit F
BP1026B_I2339		NADH-ubiquinone oxidoreductase subunit E
BP1026B_I2340	nuoD	NADH-ubiquinone oxidoreductase subunit D
BP1026B_I2341	nuoC	NADH-ubiquinone oxidoreductase subunit C
BP1026B_I2342	nuoB	NADH-ubiquinone oxidoreductase subunit B
BP1026B_I2343	nuoA	NADH ubiquinone oxidoreductase chain A
BP1026B_I2344		tRNA-Leu
BP1026B_I2345	secG	preprotein translocase subunit SecG
BP1026B_I2346	tpiA	triosephosphate isomerase
BP1026B_I2347		oxidoreductase, zinc-binding dehydrogenase family protein
BP1026B_I2348	pnp	polynucleotide phosphorylase/polyadenylase
BP1026B_I2349	rpsO	30S ribosomal protein S15
BP1026B_I2350		branched-chain amino acid ABC transporter periplasmic protein
BP1026B_I2351		lipoprotein
BP1026B_I2352		hypothetical protein
BP1026B_I2353		carbonic anhydrase
BP1026B_I2354		sulfate transporter family protein
BP1026B_I2355	leuA	2-isopropylmalate synthase
BP1026B_I2356		CDP-diacylglycerol--serine O-phosphatidyltransferase
BP1026B_I2357		phosphatidylserine decarboxylase
BP1026B_I2358	ilvC	ketol-acid reductoisomerase
BP1026B_I2359	ilvH	acetolactate synthase 3 regulatory subunit
BP1026B_I2360	ilvI	acetolactate synthase 3 catalytic subunit
BP1026B_I2361		RNA polymerase factor sigma-70
BP1026B_I2362		hypothetical protein
BP1026B_I2363		hypothetical protein
BP1026B_I2364		RDD family protein
BP1026B_I2365		calcineurin-like phosphoesterase
BP1026B_I2366		glycoside hydrolase family protein
BP1026B_I2367		diacylglycerol kinase
BP1026B_I2368		TetR family transcriptional regulator
BP1026B_I2369		hypothetical protein
BP1026B_I2370		glucose-1-dehydrogenase
BP1026B_I2371		hypothetical protein
BP1026B_I2372		major facilitator family transporter

## Sheet: Genes in Bc17 fosmid
Genes in Bc17 fosmid
Gene ID	Gene Name	Gene Function
BP1026B_II2056		Crp/FNR family transcriptional regulator
BP1026B_II2057		zinc-containing alcohol dehydrogenase
BP1026B_II2058		hypothetical protein
BP1026B_II2059
BP1026B_II2060		hypothetical protein
BP1026B_II2061		hypothetical protein
BP1026B_II2062		decarboxylase family protein
BP1026B_II2063		hypothetical protein
BP1026B_II2064		OsmY domain-containing protein
BP1026B_II2065		sulfotransferase domain-containing protein
BP1026B_II2066		adenylylsulfate kinase
BP1026B_II2067		methyl-accepting chemotaxis protein
BP1026B_II2068		polysaccharide deacetylase domain-containing protein
BP1026B_II2069		ABC-type export system, outer membrane channel protein
BP1026B_II2070		ABC-type export system, membrane fusion protein
BP1026B_II2071		ABC transporter ATP-binding protein
BP1026B_II2072		ABC transporter permease
BP1026B_II2073		hypothetical protein
BP1026B_II2074		universal stress protein
BP1026B_II2075		TetR family transcriptional regulator
BP1026B_II2076		RND efflux system, outer membrane protein
BP1026B_II2077		efflux transporter
BP1026B_II2078		RND efflux system, cytoplasmic membrane extrusion protein
BP1026B_II2079		ABC transporter permease
BP1026B_II2080		sensory box histidine kinase/response regulator
BP1026B_II2081		hypothetical protein
BP1026B_II2082		methyl-accepting chemotaxis transducer transmembrane protein
BP1026B_II2083		hypothetical protein
BP1026B_II2084	adhA	zinc-containing alcohol dehydrogenase
BP1026B_II2085		hypothetical protein
BP1026B_II2086		ATP synthase subunit gamma
BP1026B_II2087		F0F1 ATP synthase subunit alpha

## Sheet: Genes in Bp1 fosmid
Genes in Bp1 fosmid
Gene ID	Gene Name	Gene Function
BP1026B_I0804	comE	competence protein ComE
BP1026B_I0805		hypothetical protein
BP1026B_I0806	cysM	cysteine synthase B
BP1026B_I0807		murein transglycosylase domain-containing protein
BP1026B_I0808		histone deacetylase family protein
BP1026B_I0809		alpha/beta fold family hydrolase
BP1026B_I0810	metN	DL-methionine transporter ATP-binding subunit
BP1026B_I0811		ABC transporter permease
BP1026B_I0812		D-methionine ABC transporter substrate-binding protein
BP1026B_I0813	etfB	electron transfer flavoprotein subunit beta
BP1026B_I0814	etfA	electron transfer flavoprotein subunit alpha
BP1026B_I0815		Acyl-CoA dehydrogenase
BP1026B_I0816	dadA	D-amino acid dehydrogenase small subunit
BP1026B_I0817	lrp	leucine-responsive regulatory protein
BP1026B_I0818		radical SAM domain-containing protein
BP1026B_I0819		hypothetical protein
BP1026B_I0820		hypothetical protein
BP1026B_I0821	rimM	16S rRNA-processing protein RimM
BP1026B_I0822	trmD	tRNA (guanine-N(1)-)-methyltransferase
BP1026B_I0823		acetyltransferase
BP1026B_I0824		MutT/NUDIX NTP pyrophosphatase
BP1026B_I0825		hypothetical protein
BP1026B_I0826		CobD/CbiB family protein
BP1026B_I0827		lipoprotein
BP1026B_I0828		ribosome-associated GTPase
BP1026B_I0829		peptidase
BP1026B_I0830	orn	oligoribonuclease
BP1026B_I0831	mogA	molybdenum cofactor biosynthesis protein MogA
BP1026B_I0832		hypothetical protein
BP1026B_I0833		pmbA protein
BP1026B_I0834		dihydrofolate reductase
BP1026B_I0835		sigma-54 dependent DNA-binding transcriptional regulator
BP1026B_I0836		hypothetical protein
BP1026B_I0837		hypothetical protein
BP1026B_I0838		sigma-54 dependent DNA-binding transcriptional regulator
BP1026B_I0839	thyA	thymidylate synthase
BP1026B_I0840		prolin-rich exported protein
